# Supplementary material for: Examining the Factor Structure and Subgroup Invariance of the Deliberate Denial of Disordered Eating Behaviors Scale
Source: Behav Sci (Basel). 2026 Jun 2;16(6):898. doi: 10.3390/bs16060898 (PMC13295254; doi:10.3390/bs16060898)
Supplement: Supplementary file 1 [file behavsci-16-00898-s001.zip]

Archive with 1 entries (1 files):
- behavsci-4248095-supplementary.pdf
